# Supplementary material for: Blood Metabolic Biomarkers of Occupational Stress in Healthcare Professionals: Discriminating Burnout Levels and the Impact of Night Shift Work
Source: Clocks Sleep. 2025 Jul 14;7(3):36. doi: 10.3390/clockssleep7030036 (PMC12285947; doi:10.3390/clockssleep7030036)
Supplement: Supplementary file 1 [file clockssleep-07-00036-s001.zip]

Archive with 5 entries (5 files):
- Suppl file S1 identification .pdf
- Suppl file S2.pdf
- Suppl file S3.pdf
- Suppl file S4  T test.pdf
- Suppl file S5 Network.pdf
